# Supplementary material for: The Long Goodbye: Finally Moving on from the Relative Potency Approach to a Mixtures Approach for Polycyclic Aromatic Hydrocarbons (PAHs)
Source: Int J Environ Res Public Health. 2022 Aug 2;19(15):9490. doi: 10.3390/ijerph19159490 (PMC9368405; doi:10.3390/ijerph19159490)
Supplement: Supplementary file 1 [file ijerph-19-09490-s001.zip]

Archive with 1 entries (1 files):
- ijerph-1775269-supplementary.pdf
